# Supplementary material for: Constipation with megacolon or acute porphyria
Source: Gastroenterol Rep (Oxf). 2026 Mar 27;14:goag026. doi: 10.1093/gastro/goag026 (PMC13025055; doi:10.1093/gastro/goag026)
Supplement: goag026_Supplementary_Data [file goag026_supplementary_data.zip]

Archive with 4 entries (4 files):
- Supplementary_Table1.zip
- 20-Mar-2026_125830_Supplementary_Tables.docx
- 21-Mar-2026_043704_Supplementary_Tables.docx
- Supplementary_Tables.docx
